# Supplementary material for: Self-Medication: Attitudes and Behaviors Among Pharmacy and Medical Students
Source: Pharmacy (Basel). 2025 Sep 4;13(5):127. doi: 10.3390/pharmacy13050127 (PMC12452421; doi:10.3390/pharmacy13050127)
Supplement: Supplementary file 1 [file pharmacy-13-00127-s001.zip]

Archive with 1 entries (1 files):
- pharmacy-3815292-supplementary.pdf
